# Supplementary material for: Targeting Chronic Biofilm Infections With Patient-derived Phages: An In Vitro and Ex Vivo Proof-of-concept Study in Patients With Left Ventricular Assist Devices
Source: Open Forum Infect Dis. 2025 Mar 20;12(4):ofaf158. doi: 10.1093/ofid/ofaf158 (PMC11966103; doi:10.1093/ofid/ofaf158)
Supplement: ofaf158_Supplementary_Data [file ofaf158_supplementary_data.zip]

Archive with 5 entries (5 files):
- OFID-D-24-01486_R1_atl-text.docx
- OFID-D-24-01486_R1_Pitton_et_al_supplemental_Wo_Fig.docx
- Figure S1.png
- FigureS2.tif
- FigureS3.tif
